# Supplementary material for: Impact Resistance of 3D-Printed Continuous Hybrid Fiber-Reinforced Composites
Source: Polymers (Basel). 2023 Oct 24;15(21):4209. doi: 10.3390/polym15214209 (PMC10648758; doi:10.3390/polym15214209)
Supplement: Supplementary file 1 [file polymers-15-04209-s001.zip]

Archive with 1 entries (1 files):
- polymers-2658282-supplementary.pdf
